# Supplementary material for: Integrative Pre-Breeding for Biotic Resistance in Forest Trees
Source: Plants (Basel). 2021 Sep 26;10(10):2022. doi: 10.3390/plants10102022 (PMC8541610; doi:10.3390/plants10102022)
Supplement: Supplementary file 1 [file plants-10-02022-s001.zip]

Archive with 1 entries (1 files):
- plants-1367728-supplementary.xlsx
