# Supplementary material for: Integrative Pre-Breeding for Biotic Resistance in Forest Trees
Source: Plants (Basel). 2021 Sep 26;10(10):2022. doi: 10.3390/plants10102022 (PMC8541610; doi:10.3390/plants10102022)
Supplement: Supplementary file 1 [file plants-10-02022-s001.zip › plants-1367728-supplementary.xlsx]

## Sheet: Table S1
Species	infectious agent	Proteins or chromosomes involved	Observations	Cite
Quercus robur	Erysiphe alphitoides y Phytophthora cinnamomi	NB-LRR GOLS MLO RLK Peroxidase	Chromosome 3 and 10 were the most representative in terms of the number of proteins related to oak resistance to infection by PM powdery mildew species. A good participation of PRR genes was found, which are candidates for exapted resistance because they target phylogenetically conserved microbial molecules. The genomic region on chromosome 10 was enriched in two classes of RLK genes; proteins in…	[17]
Eucalyptus grandis × Eucalyptus urophylla hybrid	Puccinia psidii	Ppr1 on chromosome 3	All GWAS and RHM associations for PPR were detected on chromosome 3	[19]
Eucaliptus grandis	Puccinia psidii	Ppr1	It was found that the PPR1 gene was the most representative gene for rust resistance in Eucalyptus	[20]
Picea abies	heterobasidiona parviporum	Histone deacetilase HD2 Peptidase-like ILITYHIA, Subtilase	Three genes of particular interest were found to be possibly involved in the regulation of plant defense responses. The MA_940838g0010 gene with a similarity to Arabidospis thaliana ILITYHIA, important in systemic acquired resistance, the MA_4047g0010 gene encodes a predicted subtilase (subtilisin-like serine peptidase), and the MA_3905g0010 gene with a similarity to the plant-specific class of H…	[21]
Pinus lambertiana	Cronartium ribicola	DUF789 erythronate-4-phosphate dehydrogenase AAA domain of the ATPase family	They located two SNPs in a DUF789 domain gene that has been reported between a wild Oryza sativa and a mutant with bacterial blight resistance produced by a wild Oryza sativa and a mutant with resistance to bacterial blight caused by Xanthomonas by Xanthomonas oryza	[22]
Populus trichocarpa	General diseases	NBS-LRR TNL Y CNL RPW8	This result of this article suggested that the novel domain compositions of NBS-LRR could be produced by combining the CNL and RPW8 domains. Therefore, the RPW8 gene exhibits a broad spectrum resistance to mildew in Arabidopsis could have ancient origins and have co-evolved with the NBS-LRR genes or possess functional requirements for them.	[23]
Populus trichocarpa	Pseudomonas y Melampsora	NBS-LRR, TNL, MAPK ((Prxs) y (Gpxs)	NBS-LRR proteins couple pathogen recognition to defense response signaling. The NBS domain binds ATP and presumably acts as a molecular switch triggered by pathogen recognition MAP kinases (MAPKs) are protein kinases that transmit information from sensors to intracellular signal transduction by phosphorylation in all eukaryotes. The families of peroxyredoxins (Prxs) and glutathione peroxidases (G…	[33]
Picea abies	Rhizoctonia sp	PR-9 (Peroxidase) and PR-3 (Quintinase)	They are antimicrobial proteins. Members of the PR-3 family (chitinases) exhibit antimicrobial activities affecting the integrity of the fungal cell wall or membrane. PR-6 proteins (proteinase inhibitors) can target nematodes and insects herbivores, as well as pathogens, by affecting their digestive enzyme activity and are activated by various hormones such as salicylic acid, jasmonic acid and et…	[32]
Populus sp.	Malacosoma dystria and other insects	PPO	Proteins induced by post-seizure wounds include polyphenol oxidases (PPO). apparently decrease amino acid absorption by catalyzing the oxidation of orthodiphenolic compounds to quinones, which cross-link proteins in the insect's gut and render them indigestible
